# Supplementary material for: Mitotic Stress Is an Integral Part of the Oncogene-Induced Senescence Program that Promotes Multinucleation and Cell Cycle Arrest
Source: Cell Rep. 2015 Aug 20;12(9):1483–96. doi: 10.1016/j.celrep.2015.07.055 (PMC4562906; doi:10.1016/j.celrep.2015.07.055)
Supplement: Table S2. RasV12-Induced Changes in Mitotic Transcripts, Related to Figure 3 — This table lists genes (first column) involved in mitosis-related process (indicated as “Mitosis” in a second column, corresponding to heatmap shown in Figure 3D for significantly changed genes in H-RasV12-expressing mitoses), organization and assembly of mitotic spindle (indicated as “Mitotic spindle” in a second column, corresponding to Figure 3F for significantly changed genes in H-RasV12-expressing mitoses), or chromatin maintenance or function (indicated as “Chromatin” in a second column corresponding to Figure 3G for significantly changed genes in H-RasV12-expressing mitoses). Corresponding mean expression levels for uninduced (Control) and 4-day RasV12-activated (Ras) samples (from three replicas), log fold change, and false discovery rate (q value) are shown. [file mmc2.xlsx]

## Sheet: Mitosis
Genes with ontologies related to mitosis. Significant changing genes on Figure 3D
Gene Symbol	Ensembl ID	Cntr Expression	Ras Expression	log2 (fold change)(Ras-Cntr)	Q value	Significant
ACIN1	ENSG00000100813	70.6522	73.9673	0.0661537	0.942326	no
ACTR1A	ENSG00000138107	119.823	114.377	-0.0670997	0.902452	no
AHCTF1	ENSG00000153207	26.6778	26.6248	-0.0028725	0.998508	no
AIFM2	ENSG00000042286	11.9961	13.0377	0.120129	0.84304	no
AKAP8	ENSG00000105127	13.3018	15.7765	0.246159	0.571878	no
AKAP9	ENSG00000127914	7.09659	7.57667	0.0944377	0.933703	no
ALMS1	ENSG00000116127	4.02203	2.59608	-0.631591	0.174265	no
ANAPC1	ENSG00000153107	15.5949	14.2202	-0.133128	0.914961	no
ANAPC10	ENSG00000164162	19.5094	23.9897	0.298245	0.899714	no
ANAPC11	ENSG00000141552	136.173	143.843	0.0790493	0.945491	no
ANAPC2	ENSG00000176248	12.0557	15.1043	0.325248	0.24561	no
ANAPC4	ENSG00000053900	16.7344	18.5282	0.146906	0.736522	no
ANAPC5	ENSG00000272204	0	0	0	1	no
ANAPC7	ENSG00000196510	38.2319	37.1365	-0.0419388	0.981313	no
ANLN	ENSG00000011426	161.089	110.71	-0.541075	0.0217019	yes
APC	ENSG00000134982	5.73215	5.90364	0.0425299	0.984782	no
APC2	ENSG00000115266	0.166212	0.124114	-0.42135	1	no
APITD1	ENSG00000175279	19.1842	24.144	0.331745	0.249707	no
ARL8A	ENSG00000143862	3.35328	3.06441	-0.129966	0.882714	no
ARL8B	ENSG00000134108	48.7358	57.6845	0.243201	0.436861	no
ASPM	ENSG00000066279	77.515	49.9566	-0.633801	0.000759086	yes
ATM	ENSG00000149311	3.78405	5.31142	0.489165	0.637388	no
AURKA	ENSG00000087586	277.826	236.646	-0.23145	0.387216	no
AURKB	ENSG00000178999	54.802	48.6248	-0.172538	0.574424	no
AZI1	ENSG00000141577	12.6806	11.4534	-0.146846	0.767009	no
B9D2	ENSG00000123810	7.92347	10.2778	0.375321	0.952968	no
BIRC5	ENSG00000089685	92.7536	66.6963	-0.475796	0.0223509	yes
BRSK1	ENSG00000160469	4.67592	4.83811	0.049193	0.973795	no
BUB1	ENSG00000169679	101.093	76.562	-0.400983	0.0294146	yes
BUB1B	ENSG00000156970	94.9608	70.4634	-0.430458	0.0287741	yes
BUB3	ENSG00000154473	71.5654	70.7289	-0.0169623	0.989065	no
CALD1	ENSG00000122786	524.693	304.596	-0.784573	0.363257	no
CASC5	ENSG00000137812	35.2934	23.0494	-0.614669	0.0253439	yes
CCNA1	ENSG00000133101	0.404007	0.742656	0.878314	0.291276	no
CCNA2	ENSG00000145386	179.537	117.659	-0.609676	0.000759086	yes
CCNB1	ENSG00000134057	525.315	438.552	-0.260435	0.365781	no
CCNB2	ENSG00000157456	199.303	149.102	-0.418671	0.0154999	yes
CCNF	ENSG00000162063	9.09398	6.70382	-0.439929	0.0306935	yes
CCNH	ENSG00000134480	44.6401	43.3409	-0.0426104	0.981977	no
CD28	ENSG00000178562	0	0	0	1	no
CDC14A	ENSG00000079335	2.76116	3.15303	0.191466	0.661299	no
CDC16	ENSG00000130177	55.978	58.8994	0.073393	0.879072	no
CDC20	ENSG00000117399	365.394	303.095	-0.269684	0.197093	no
CDC23	ENSG00000094880	24.8498	19.0356	-0.384531	0.798012	no
CDC25A	ENSG00000164045	16.041	9.70946	-0.724297	0.00371227	yes
CDC25B	ENSG00000101224	41.7023	28.1156	-0.568756	0.00141331	yes
CDC25C	ENSG00000158402	12.312	10.2044	-0.270865	0.734207	no
CDC26	ENSG00000176386	23.145	31.8436	0.460303	0.601228	no
CDC27	ENSG00000004897	92.1003	87.7438	-0.0699086	0.939233	no
CDC45	ENSG00000093009	14.8049	11.6672	-0.34362	0.157738	no
CDC6	ENSG00000094804	9.01087	5.62518	-0.679766	0.00202859	yes
CDC7	ENSG00000097046	8.89248	5.60956	-0.664698	0.00261948	yes
CDCA2	ENSG00000184661	41.3013	35.2034	-0.230473	0.385881	no
CDCA5	ENSG00000146670	58.2016	49.9791	-0.219736	0.403043	no
CDCA8	ENSG00000134690	105.342	81.326	-0.37329	0.0419519	yes
CDH1	ENSG00000039068	0.137915	0.125013	-0.141699	1	no
CDK1	ENSG00000170312	3.90794	2.85068	-0.455102	0.279712	no
CDK11B	ENSG00000248333	36.8482	34.4095	-0.0987858	0.934975	no
CDK13	ENSG00000065883	15.1911	14.6671	-0.0506457	0.934538	no
CDK2	ENSG00000123374	110.862	81.2439	-0.448439	0.251072	no
CDK2AP1	ENSG00000111328	280.58	295.26	0.0735763	0.92862	no
CDK5RAP2	ENSG00000136861	34.2577	25.8643	-0.405469	0.0600241	no
CDK7	ENSG00000262841	0	0	0	1	no
CDKN1A	ENSG00000124762	4.92767	17.9747	1.86699	0.000759086	yes
CDKN2A	ENSG00000147889	10.0798	16.6427	0.723416	0.282834	no
CDKN2B	ENSG00000147883	2.26154	17.9589	2.98932	0.000759086	yes
CDT1	ENSG00000167513	25.4238	9.54605	-1.4132	0.000759086	yes
CENPA	ENSG00000115163	106.447	79.5241	-0.420671	0.102303	no
CENPE	ENSG00000138778	65.9122	40.9115	-0.688038	0.00371227	yes
CENPF	ENSG00000117724	85.4293	56.9302	-0.585536	0.185028	no
CENPH	ENSG00000153044	33.8844	31.0181	-0.127509	0.76426	no
CENPI	ENSG00000102384	12.5605	11.4303	-0.136029	0.840841	no
CENPJ	ENSG00000151849	27.0173	23.4244	-0.205872	0.512087	no
CENPK	ENSG00000123219	48.6957	47.3414	-0.0406915	0.965155	no
CENPL	ENSG00000120334	24.0806	16.3395	-0.559512	0.197639	no
CENPM	ENSG00000100162	25.8355	10.1268	-1.35117	0.000759086	yes
CENPN	ENSG00000166451	81.0015	62.2108	-0.380783	0.415634	no
CENPO	ENSG00000138092	36.5401	29.0051	-0.333176	0.582338	no
CENPP	ENSG00000188312	0.89176	1.10669	0.311518	0.822234	no
CENPQ	ENSG00000031691	12.0528	12.9953	0.108626	0.825889	no
CENPT	ENSG00000102901	44.7854	37.228	-0.266638	0.667525	no
CEP135	ENSG00000174799	14.306	10.9537	-0.385194	0.0760923	no
CEP164	ENSG00000110274	26.9289	25.3606	-0.0865624	0.964116	no
CEP192	ENSG00000101639	18.5604	12.4867	-0.571831	0.0916742	no
CEP250	ENSG00000126001	10.9246	9.76218	-0.162312	0.832264	no
CEP290	ENSG00000198707	8.62785	9.05028	0.0689617	0.948722	no
CEP41	ENSG00000265594	0	0	0	1	no
CEP55	ENSG00000138180	162.522	98.5248	-0.722073	0.000759086	yes
CEP57	ENSG00000166037	31.6522	28.2534	-0.163882	0.796586	no
CEP63	ENSG00000182923	25.8577	21.0668	-0.29562	0.485116	no
CEP70	ENSG00000114107	19.3016	14.4914	-0.413521	0.10638	no
CEP72	ENSG00000112877	3.79254	4.56013	0.26591	0.592605	no
CEP76	ENSG00000101624	6.76895	5.47907	-0.305001	0.889721	no
CETN1	ENSG00000177143	0	0	0	1	no
CETN2	ENSG00000268512	0	0	0	1	no
CHFR	ENSG00000072609	18.425	18.0664	-0.0283566	0.989065	no
CHMP1A	ENSG00000131165	47.6783	51.8123	0.119961	0.745323	no
CIT	ENSG00000122966	54.5026	30.9459	-0.816578	0.0131908	yes
CKAP5	ENSG00000175216	61.0398	39.3117	-0.634789	0.00141331	yes
CLASP1	ENSG00000074054	16.2291	15.5048	-0.0658714	0.940199	no
CLASP2	ENSG00000163539	23.1863	20.405	-0.184351	0.76636	no
CLIP1	ENSG00000130779	37.2014	29.9769	-0.311506	0.19611	no
CNTRL	ENSG00000119397	26.6507	16.7152	-0.673015	0.000759086	yes
CSNK1D	ENSG00000141551	67.5121	78.0397	0.209063	0.881569	no
CSNK1E	ENSG00000213923	95.4776	121.885	0.352292	0.135423	no
DBF4	ENSG00000006634	63.3131	61.527	-0.0412836	0.968484	no
DCTN1	ENSG00000204843	74.7373	71.0999	-0.071981	0.929313	no
DCTN2	ENSG00000175203	154.331	144.846	-0.0915089	0.948722	no
DCTN3	ENSG00000137100	105.192	93.9911	-0.162429	0.581064	no
DDX11	ENSG00000013573	18.0133	14.3641	-0.3266	0.501703	no
DFFB	ENSG00000169598	3.15671	3.58651	0.184159	0.726066	no
DLGAP5	ENSG00000126787	140.911	94.5222	-0.576054	0.000759086	yes
DSN1	ENSG00000149636	13.2114	11.8505	-0.156835	0.722948	no
DYNC1H1	ENSG00000197102	49.5773	58.7883	0.245849	0.762871	no
DYNC1I2	ENSG00000077380	101.237	96.942	-0.062542	0.9059	no
DYNLL1	ENSG00000088986	377.011	402.118	0.0930116	0.821696	no
E2F1	ENSG00000101412	11.1443	4.59007	-1.27972	0.000759086	yes
E2F2	ENSG00000007968	0.545841	0.0410521	-3.73295	1	no
E2F3	ENSG00000112242	19.3933	13.2215	-0.552678	0.00202859	yes
EGF	ENSG00000138798	1.80199	0.240753	-2.90397	0.000759086	yes
EPGN	ENSG00000182585	0.0331041	0.283211	3.09679	1	no
ERCC6L	ENSG00000186871	16.549	15.6956	-0.0763799	0.974969	no
EREG	ENSG00000124882	1.85669	37.633	4.34119	0.000759086	yes
ESPL1	ENSG00000135476	30.1307	19.7809	-0.607125	0.0168844	yes
FBXO5	ENSG00000112029	0.839445	1.05456	0.329137	0.571352	no
FGFR1OP	ENSG00000213066	26.7977	25.801	-0.054681	0.951267	no
G2E3	ENSG00000092140	47.2186	41.3076	-0.19295	0.726338	no
GML	ENSG00000104499	0	0	0	1	no
GMNN	ENSG00000112312	67.3222	41.705	-0.69086	0.000759086	yes
GORASP1	ENSG00000114745	23.7735	25.4627	0.0990325	0.910932	no
HAUS2	ENSG00000137814	14.5702	12.9569	-0.169305	0.821377	no
HMGB2	ENSG00000164104	372.407	180.588	-1.04418	0.000759086	yes
HMMR	ENSG00000072571	108.777	66.5098	-0.709737	0.000759086	yes
HSP90AA1	ENSG00000080824	496.393	541.946	0.126667	0.756147	no
INCENP	ENSG00000149503	15.5745	13.2422	-0.234044	0.68293	no
ITGB3BP	ENSG00000142856	30.3282	32.5564	0.102281	0.947656	no
KATNA1	ENSG00000186625	24.1041	22.9901	-0.068269	0.906344	no
KATNB1	ENSG00000268329	0	0	0	1	no
KHDRBS1	ENSG00000121774	129.243	106.507	-0.279135	0.192532	no
KIF11	ENSG00000138160	52.8844	38.5608	-0.455706	0.00476189	yes
KIF15	ENSG00000163808	26.4791	20.0302	-0.40268	0.137609	no
KIF18A	ENSG00000121621	60.0973	41.6631	-0.52853	0.00261948	yes
KIF20A	ENSG00000112984	175.968	94.0645	-0.90359	0.000759086	yes
KIF22	ENSG00000079616	93.4667	81.4595	-0.198371	0.441699	no
KIF23	ENSG00000137807	153.791	100.715	-0.610691	0.00202859	yes
KIF25	ENSG00000125337	0.0389751	0.0173094	-1.171	1	no
KIF2A	ENSG00000068796	31.6673	28.317	-0.161324	0.830252	no
KIF2B	ENSG00000141200	0	0	0	1	no
KIF2C	ENSG00000142945	82.4172	68.0284	-0.276808	0.661691	no
KIF4A	ENSG00000090889	74.1359	51.5157	-0.52516	0.0119822	yes
KNTC1	ENSG00000184445	32.1954	18.4678	-0.801845	0.0670798	no
KPNA2	ENSG00000262472	0	0	0	1	no
KPNB1	ENSG00000108424	204.231	181.775	-0.16805	0.795428	no
LATS1	ENSG00000131023	10.568	10.0189	-0.0769664	0.917979	no
LATS2	ENSG00000150457	20.8985	14.3557	-0.541777	0.0168844	yes
LMLN	ENSG00000185621	3.13104	5.05815	0.69197	0.00941964	yes
MAD1L1	ENSG00000002822	28.1299	32.5869	0.21219	0.596536	no
MAD2L1	ENSG00000164109	140.153	122.469	-0.194591	0.437088	no
MAD2L2	ENSG00000116670	50.4212	45.4463	-0.149867	0.649649	no
MAPRE1	ENSG00000101367	143.289	127.611	-0.167169	0.527904	no
MCM10	ENSG00000065328	11.0304	4.79467	-1.20199	0.000759086	yes
MCM2	ENSG00000073111	13.2355	6.37967	-1.05286	0.000759086	yes
MCM3	ENSG00000112118	31.4118	11.5103	-1.44839	0.000759086	yes
MCM4	ENSG00000104738	54.1888	32.8638	-0.721496	0.145431	no
MCM5	ENSG00000100297	37.3065	17.5584	-1.08727	0.000759086	yes
MCM6	ENSG00000076003	8.97506	2.98792	-1.58678	0.000759086	yes
MCM7	ENSG00000166508	115.286	78.3704	-0.556833	0.0726066	no
MCM8	ENSG00000125885	13.5971	13.6969	0.0105522	0.989201	no
MIS12	ENSG00000167842	8.8533	9.00319	0.0242198	0.989065	no
MKI67	ENSG00000148773	119.154	74.3873	-0.679705	0.0824467	no
MLF1IP	ENSG00000151725	42.7854	25.7675	-0.731567	0.00141331	yes
MNAT1	ENSG00000020426	89.3395	100.744	0.173325	0.69815	no
MPHOSPH6	ENSG00000135698	37.6968	61.302	0.701492	0.000759086	yes
MPHOSPH9	ENSG00000051825	28.3919	20.4767	-0.471499	0.782264	no
MYO6	ENSG00000196586	10.758	8.68624	-0.30861	0.227265	no
NBN	ENSG00000104320	29.5523	32.7597	0.14865	0.84495	no
NCAPD2	ENSG00000010292	86.4878	59.9386	-0.529012	0.062047	no
NCAPH	ENSG00000121152	25.9198	22.8456	-0.182139	0.687335	no
NDC80	ENSG00000080986	105.083	79.6911	-0.399037	0.0321932	yes
NDE1	ENSG00000072864	109.274	74.9256	-0.544425	0.011573	yes
NDEL1	ENSG00000166579	48.0884	52.6251	0.130062	0.933243	no
NEDD1	ENSG00000139350	28.2657	24.8493	-0.185847	0.657822	no
NEDD9	ENSG00000111859	2.33868	1.11707	-1.06598	0.000759086	yes
NEK2	ENSG00000117650	66.8837	53.293	-0.32771	0.139412	no
NEK6	ENSG00000119408	42.9166	39.3729	-0.124332	0.797206	no
NINL	ENSG00000101004	3.16468	2.60367	-0.281517	0.606575	no
NOLC1	ENSG00000166197	30.1477	25.964	-0.215538	0.424329	no
NPM2	ENSG00000158806	0.0460337	0.152892	1.73176	1	no
NSL1	ENSG00000117697	29.0981	29.6283	0.0260524	0.980056	no
NUDC	ENSG00000090273	95.0592	114.867	0.273062	0.205655	no
NUF2	ENSG00000143228	103.795	70.0576	-0.567124	0.000759086	yes
NUMA1	ENSG00000137497	64.4579	49.5224	-0.380277	0.452915	no
NUP107	ENSG00000111581	54.0159	49.0605	-0.138823	0.881304	no
NUP133	ENSG00000069248	23.0929	18.5846	-0.313342	0.142148	no
NUP37	ENSG00000075188	50.2305	53.3152	0.085983	0.850631	no
NUP43	ENSG00000120253	17.0569	16.1007	-0.0832284	0.948722	no
NUP85	ENSG00000125450	50.1115	51.3406	0.034959	0.971925	no
NUSAP1	ENSG00000137804	32.8203	20.907	-0.650601	0.0186126	yes
OFD1	ENSG00000046651	8.64502	9.17339	0.0855856	0.923905	no
ORC1	ENSG00000085840	7.82619	5.32873	-0.554517	0.013576	yes
ORC2	ENSG00000115942	12.0509	11.5046	-0.06693	0.974231	no
ORC3	ENSG00000135336	20.9438	16.8128	-0.316962	0.183681	no
ORC4	ENSG00000115947	15.1449	14.2479	-0.0880833	0.956733	no
ORC5	ENSG00000164815	20.0555	24.7614	0.304095	0.179793	no
ORC6	ENSG00000091651	44.5245	43.8649	-0.021531	0.978654	no
PAFAH1B1	ENSG00000007168	61.5564	75.0208	0.285382	0.556724	no
PAM	ENSG00000145730	126.64	100.801	-0.329221	0.214356	no
PBRM1	ENSG00000163939	35.4341	28.2231	-0.328263	0.80422	no
PCBP4	ENSG00000090097	31.6082	28.9078	-0.128842	0.803402	no
PCM1	ENSG00000078674	60.6075	51.9093	-0.223503	0.53523	no
PCNT	ENSG00000160299	28.2542	23.3015	-0.278043	0.658368	no
PDS5B	ENSG00000083642	20.4353	17.6847	-0.208563	0.72589	no
PIN1	ENSG00000127445	80.5719	77.4929	-0.0562132	0.931694	no
PKMYT1	ENSG00000127564	22.0807	7.44349	-1.56874	0.000759086	yes
PLK1	ENSG00000166851	218.481	170.174	-0.360495	0.072856	no
PLK4	ENSG00000142731	41.4269	40.8159	-0.0214342	0.985496	no
PMF1	ENSG00000160783	39.0914	31.4354	-0.314462	0.210871	no
PML	ENSG00000140464	18.0533	14.1116	-0.355382	0.229455	no
POLA1	ENSG00000101868	5.41553	2.07866	-1.38145	0.000759086	yes
POLA2	ENSG00000014138	21.5315	27.8356	0.370482	0.358972	no
POLB	ENSG00000070501	23.7803	23.4005	-0.0232272	0.979319	no
POLE	ENSG00000177084	19.7531	13.403	-0.559522	0.17379	no
POLE2	ENSG00000100479	13.1067	8.25339	-0.667248	0.0196704	yes
PPP1CC	ENSG00000186298	133.013	135.972	0.0317445	0.965155	no
PPP2CA	ENSG00000113575	159.761	165.392	0.0499727	0.982099	no
PPP2CB	ENSG00000104695	116.725	123.667	0.0833439	0.880461	no
PPP2R1A	ENSG00000105568	163.39	169.445	0.0524929	0.939145	no
PPP2R1B	ENSG00000262764	0	0	0	1	no
PPP2R5A	ENSG00000066027	16.3744	23.8823	0.544494	0.00371227	yes
PPP2R5B	ENSG00000068971	13.6981	19.6056	0.517295	0.0232822	yes
PPP2R5C	ENSG00000078304	101.368	90.3564	-0.165911	0.621582	no
PPP2R5D	ENSG00000112640	63.28	55.9582	-0.1774	0.617593	no
PPP2R5E	ENSG00000154001	36.9186	30.6075	-0.270463	0.472888	no
PPP5C	ENSG00000011485	51.8238	59.6353	0.202553	0.411175	no
PRC1	ENSG00000198901	273.321	161.588	-0.758277	0.00576757	yes
PRIM1	ENSG00000198056	5.66151	3.39752	-0.736705	0.81739	no
PRIM2	ENSG00000146143	21.1229	19.3215	-0.128601	0.767009	no
PRKACA	ENSG00000072062	82.0735	89.2395	0.120766	0.821999	no
PRKAR2B	ENSG00000005249	12.881	9.05544	-0.508392	0.0161915	yes
PRMT5	ENSG00000100462	70.511	80.3924	0.189212	0.700632	no
PSEN1	ENSG00000080815	33.0748	29.0048	-0.189441	0.578051	no
PSEN2	ENSG00000143801	8.09423	10.8106	0.417487	0.17858	no
PSMA1	ENSG00000256206	0.690325	0.964791	0.48294	0.9788	no
PSMA2	ENSG00000256646	6.5401	7.34842	0.168121	0.93469	no
PSMA3	ENSG00000100567	119.073	146.275	0.296838	0.399636	no
PSMA4	ENSG00000041357	146.831	161.793	0.139988	0.65096	no
PSMA5	ENSG00000143106	104.448	125.963	0.270221	0.224803	no
PSMA6	ENSG00000100902	128.083	139.78	0.126074	0.849072	no
PSMA7	ENSG00000101182	267.424	280.548	0.0691154	0.882401	no
PSMA8	ENSG00000154611	0	0	0	1	no
PSMB1	ENSG00000008018	194.504	224.744	0.208479	0.374655	no
PSMB10	ENSG00000205220	16.9368	17.7875	0.0707	0.964116	no
PSMB2	ENSG00000126067	61.1387	58.404	-0.0660183	0.895381	no
PSMB3	ENSG00000108294	146.307	165.402	0.176984	0.513249	no
PSMB4	ENSG00000159377	203.843	231.852	0.185748	0.468128	no
PSMB5	ENSG00000100804	143.164	175.587	0.294518	0.154282	no
PSMB6	ENSG00000142507	160.663	177.443	0.143317	0.627919	no
PSMB7	ENSG00000136930	205.948	230.986	0.165522	0.541516	no
PSMB8	ENSG00000236443	0	0	0	1	no
PSMB9	ENSG00000243958	0	0	0	1	no
PSMC1	ENSG00000100764	108.904	113.986	0.0657925	0.893982	no
PSMC2	ENSG00000161057	88.9341	99.5557	0.162768	0.774087	no
PSMC3	ENSG00000165916	181.734	175.695	-0.0487592	0.934238	no
PSMC4	ENSG00000013275	79.8274	96.3913	0.272019	0.200463	no
PSMC5	ENSG00000087191	127.768	140.975	0.141916	0.788967	no
PSMC6	ENSG00000100519	100.602	105.596	0.0699058	0.890562	no
PSMD1	ENSG00000173692	85.3861	80.5908	-0.0833856	0.850363	no
PSMD10	ENSG00000101843	49.864	52.9055	0.0854196	0.860328	no
PSMD11	ENSG00000108671	48.332	60.8777	0.332933	0.58313	no
PSMD12	ENSG00000197170	55.7825	66.48	0.253107	0.407696	no
PSMD13	ENSG00000185627	138.125	162.393	0.233515	0.481777	no
PSMD14	ENSG00000115233	90.4322	103.7	0.197506	0.424632	no
PSMD2	ENSG00000175166	478.882	521.575	0.123203	0.938192	no
PSMD3	ENSG00000108344	118.406	118.547	0.00171091	0.998369	no
PSMD4	ENSG00000159352	113.24	120.741	0.0925372	0.816704	no
PSMD5	ENSG00000095261	22.9223	22.2429	-0.0434114	0.953392	no
PSMD6	ENSG00000163636	88.5481	98.3229	0.151067	0.615824	no
PSMD7	ENSG00000103035	103.212	120.567	0.224224	0.479768	no
PSMD8	ENSG00000099341	159.124	184.452	0.213088	0.393791	no
PSMD9	ENSG00000110801	89.3535	88.5601	-0.0128673	0.988636	no
PSME1	ENSG00000092010	82.4103	80.6062	-0.0319325	0.968484	no
PSME2	ENSG00000100911	105.786	119.126	0.171335	0.740382	no
PSME4	ENSG00000068878	40.2371	44.6303	0.149497	0.760317	no
PSMF1	ENSG00000125818	72.9378	71.6862	-0.024972	0.980638	no
PTTG1	ENSG00000164611	355.03	287.355	-0.30511	0.118548	no
RAD17	ENSG00000262511	0	0	0	1	no
RAD21	ENSG00000164754	230.202	158.28	-0.540424	0.0271981	yes
RAN	ENSG00000132341	512.499	526.719	0.0394858	0.966875	no
RANBP1	ENSG00000099901	195.11	186.398	-0.0659067	0.921971	no
RANBP2	ENSG00000153201	15.4403	15.1049	-0.0316874	0.963908	no
RANGAP1	ENSG00000100401	200.225	134.359	-0.575528	0.00202859	yes
RCC1	ENSG00000180198	47.2536	45.8034	-0.0449681	0.95269	no
RCC2	ENSG00000179051	45.3075	31.6228	-0.518788	0.00141331	yes
RINT1	ENSG00000135249	15.7131	18.2667	0.217248	0.583525	no
RPA1	ENSG00000132383	50.8586	47.1111	-0.110422	0.923345	no
RPA2	ENSG00000117748	35.6694	32.1344	-0.15057	0.648278	no
RPA3	ENSG00000106399	35.2917	36.4404	0.0462084	0.979319	no
RPA4	ENSG00000204086	0.158784	0.260014	0.711525	1	no
RPS27	ENSG00000177954	945.421	978.108	0.0490364	0.933819	no
RPS27A	ENSG00000143947	508.943	546.876	0.10371	0.857314	no
SAC3D1	ENSG00000168061	12.7827	7.64656	-0.741311	0.00318857	yes
SDCCAG8	ENSG00000054282	19.4201	32.5483	0.745032	0.159478	no
SEC13	ENSG00000157020	160.207	153.881	-0.058119	0.938581	no
SEH1L	ENSG00000085415	19.0293	22.48	0.240422	0.579412	no
SGOL1	ENSG00000129810	30.818	28.8642	-0.0944899	0.878316	no
SGOL2	ENSG00000163535	67.8914	63.2124	-0.103022	0.814705	no
SKA1	ENSG00000262634	0	0	0	1	no
SKA2	ENSG00000182628	78.2916	62.5143	-0.32467	0.528361	no
SMC1A	ENSG00000269384	0	0	0	1	no
SMC3	ENSG00000108055	29.1576	22.7284	-0.359375	0.0445001	yes
SMC4	ENSG00000113810	258.843	181.009	-0.516012	0.249707	no
SPC24	ENSG00000161888	25.0678	19.7805	-0.341756	0.865753	no
SPC25	ENSG00000262452	0	0	0	1	no
SSNA1	ENSG00000176101	79.0821	83.8409	0.0843045	0.874252	no
SSSCA1	ENSG00000173465	33.476	37.971	0.181774	0.832264	no
STAG1	ENSG00000118007	26.2089	18.2666	-0.520851	0.0147271	yes
STAG2	ENSG00000101972	18.6915	17.6002	-0.0867891	0.924765	no
STMN1	ENSG00000117632	555.918	347.746	-0.676838	0.000759086	yes
SUGT1	ENSG00000165416	65.2615	87.1608	0.417448	0.0328349	yes
SUMO3	ENSG00000184900	74.1857	59.3234	-0.32254	0.0957416	no
SUN2	ENSG00000100242	196.315	106.974	-0.875907	0.00261948	yes
TAOK1	ENSG00000160551	19.0264	17.0944	-0.154481	0.784408	no
TARDBP	ENSG00000120948	118.201	113.828	-0.0543883	0.93469	no
TGFA	ENSG00000272517	0	0	0	1	no
TGFB1	ENSG00000105329	103.766	113.627	0.130971	0.902031	no
TOP2A	ENSG00000131747	9.47312	5.49886	-0.784708	0.00619254	yes
TPD52L1	ENSG00000111907	0.632795	0.117192	-2.43286	1	no
TPX2	ENSG00000088325	250.571	173.005	-0.534404	0.00141331	yes
TRIAP1	ENSG00000170855	28.3081	37.0806	0.389452	0.47748	no
TTK	ENSG00000112742	42.9571	35.5936	-0.271277	0.216221	no
TTN	ENSG00000155657	0.0490504	0.0529097	0.109268	1	no
TUBA1A	ENSG00000167552	423.885	478.798	0.175743	0.586761	no
TUBA4A	ENSG00000127824	4.37629	3.47531	-0.332568	0.824921	no
TUBB	ENSG00000235067	0	0	0	1	no
TUBB4A	ENSG00000104833	0.0587091	0.0121579	-2.27169	1	no
TUBB4B	ENSG00000188229	412.577	434.037	0.0731517	0.880461	no
TUBBP2	ENSG00000214222	0	0.0547212	inf	1	no
TUBG1	ENSG00000131462	53.14	53.4009	0.00706677	0.993519	no
TUBG2	ENSG00000037042	3.68459	4.79124	0.378897	0.251072	no
TUBGCP2	ENSG00000130640	49.5367	60.3034	0.283741	0.241433	no
TUBGCP3	ENSG00000126216	16.4359	15.2212	-0.110762	0.781804	no
TUBGCP5	ENSG00000153575	8.89288	9.23016	0.0537052	0.939513	no
TUBGCP6	ENSG00000128159	9.26719	8.21731	-0.173466	0.637551	no
UBA52	ENSG00000221983	490.645	518.5	0.0796631	0.881569	no
UBE2C	ENSG00000175063	13.733	13.1524	-0.0623201	0.941522	no
UBE2D1	ENSG00000072401	20.0371	25.8808	0.369206	0.227902	no
UBE2E1	ENSG00000170142	89.9611	116.458	0.372435	0.0509198	no
USH1C	ENSG00000006611	0.00766378	0	-inf	1	no
VCPIP1	ENSG00000175073	3.16181	3.03185	-0.0605513	0.923997	no
WEE1	ENSG00000166483	10.2967	8.16418	-0.334798	0.465411	no
XPO1	ENSG00000082898	105.588	98.9362	-0.0938796	0.884419	no
YWHAE	ENSG00000108953	405.052	353.136	-0.197884	0.826891	no
YWHAG	ENSG00000170027	128.06	132.958	0.0541466	0.920775	no
ZW10	ENSG00000086827	19.5282	18.8442	-0.0514373	0.933417	no
ZWILCH	ENSG00000174442	46.8393	37.5726	-0.318037	0.8546	no
ZWINT	ENSG00000122952	86.8274	91.2725	0.0720291	0.916091	no

## Sheet: Mitotic Spindle
	Genes with ontologies related to mitotic spindle. Significant changing genes on Figure 3F
Gene Symbol	Ensembl ID	Cntr Expression	Ras Expression	log2 (fold change)(Ras-Cntr)	Q value	Significant
ARHGEF10	ENSG00000104728	31.3097	17.9467	-0.802889	0.000759086	yes
ASUN	ENSG00000064102	20.0363	26.0207	0.377045	0.338877	no
AURKA	ENSG00000087586	277.826	236.646	-0.23145	0.387216	no
AURKB	ENSG00000178999	54.802	48.6248	-0.172538	0.574424	no
AURKC	ENSG00000105146	0.556086	0.820217	0.560697	0.525425	no
BIRC2	ENSG00000110330	169.921	106.63	-0.672249	0.000759086	yes
BIRC3	ENSG00000023445	13.974	2.19563	-2.67004	0.000759086	yes
BIRC5	ENSG00000089685	92.7536	66.6963	-0.475796	0.0223509	yes
BIRC7	ENSG00000101197	0	0	0	1	no
BIRC8	ENSG00000163098	0	0	0	1	no
BORA	ENSG00000136122	41.3465	36.8196	-0.167291	0.846471	no
CCNB1	ENSG00000134057	525.315	438.552	-0.260435	0.365781	no
CHEK2	ENSG00000183765	5.43236	6.20446	0.191727	0.802498	no
CHMP1A	ENSG00000131165	47.6783	51.8123	0.119961	0.745323	no
CHMP1B	ENSG00000255112	14.4625	16.3135	0.173751	0.708963	no
CHMP2A	ENSG00000130724	59.3565	66.9397	0.173456	0.561454	no
CHMP2B	ENSG00000083937	21.2935	24.163	0.182383	0.698151	no
CHMP3	ENSG00000115561	57.8912	56.0885	-0.0456376	0.976227	no
CHMP4B	ENSG00000101421	70.8696	70.649	-0.00449775	0.995186	no
CHMP4C	ENSG00000164695	0.0742656	0.0214366	-1.79262	1	no
CHMP5	ENSG00000086065	65.5288	77.1367	0.235289	0.306958	no
DCTN2	ENSG00000175203	154.331	144.846	-0.0915089	0.948722	no
DCTN6	ENSG00000104671	32.2768	34.0581	0.0774989	0.945846	no
DYNC1H1	ENSG00000197102	49.5773	58.7883	0.245849	0.762871	no
EML1	ENSG00000066629	50.2144	46.8989	-0.0985483	0.914728	no
FLNA	ENSG00000269329	0	0	0	1	no
KIAA1377	ENSG00000110318	1.31306	0.95916	-0.453088	0.554613	no
KIF11	ENSG00000138160	52.8844	38.5608	-0.455706	0.00476189	yes
KIF11	ENSG00000138160	52.8844	38.5608	-0.455706	0.00476189	yes
KIF23	ENSG00000137807	153.791	100.715	-0.610691	0.00202859	yes
KIF23	ENSG00000137807	153.791	100.715	-0.610691	0.00202859	yes
KIF2A	ENSG00000068796	31.6673	28.317	-0.161324	0.830252	no
KIF2A	ENSG00000068796	31.6673	28.317	-0.161324	0.830252	no
KIF3B	ENSG00000101350	19.7557	25.3321	0.358698	0.0546958	no
KIF3B	ENSG00000101350	19.7557	25.3321	0.358698	0.0546958	no
KIF4A	ENSG00000090889	74.1359	51.5157	-0.52516	0.0119822	yes
KIF4B	ENSG00000226650	0.0842053	0.060049	-0.487772	1	no
KIFC1	ENSG00000237649	96.612	81.1678	-0.251295	0.383382	no
MAP10	ENSG00000212916	0.314894	0.284029	-0.148827	1	no
MAP4	ENSG00000047849	157.949	119.754	-0.399383	0.0561782	no
MAP9	ENSG00000164114	2.20417	4.78473	1.1182	0.000759086	yes
MYBL2	ENSG00000101057	50.0701	12.093	-2.04977	0.000759086	yes
NAIP	ENSG00000263062	0	0	0	1	no
NDC80	ENSG00000080986	105.083	79.6911	-0.399037	0.0321932	yes
NEK2	ENSG00000117650	66.8837	53.293	-0.32771	0.139412	no
NLRC4	ENSG00000091106	0.164388	0.180989	0.138795	1	no
OFD1	ENSG00000046651	8.64502	9.17339	0.0855856	0.923905	no
PARP3	ENSG00000041880	4.99047	3.54502	-0.493382	0.116626	no
PDCD6IP	ENSG00000170248	107.207	107.914	0.00949086	0.996203	no
PKD1	ENSG00000008710	58.1565	47.3403	-0.296873	0.805932	no
PLK1	ENSG00000166851	218.481	170.174	-0.360495	0.072856	no
PLK2	ENSG00000145632	14.3584	25.2422	0.813943	0.000759086	yes
PPP2R4	ENSG00000119383	97.8736	112.322	0.198644	0.59993	no
PRC1	ENSG00000198901	273.321	161.588	-0.758277	0.00576757	yes
PSRC1	ENSG00000134222	110.871	69.3151	-0.677637	0.000759086	yes
RAB11A	ENSG00000103769	99.7781	100.021	0.00351438	0.998057	no
RACGAP1	ENSG00000161800	196.833	133.442	-0.560758	0.0206746	yes
RAN	ENSG00000132341	512.499	526.719	0.0394858	0.966875	no
RCC1	ENSG00000180198	47.2536	45.8034	-0.0449681	0.95269	no
RHOA	ENSG00000067560	372.567	288.595	-0.368454	0.0566378	no
RNF103-CHMP3	ENSG00000249884	0.17164	0.185832	0.114612	1	no
SBDS	ENSG00000126524	84.489	83.5007	-0.0169745	0.985496	no
SMC1A	ENSG00000269384	0	0	0	1	no
SMC3	ENSG00000108055	29.1576	22.7284	-0.359375	0.0445001	yes
SPC25	ENSG00000262452	0	0	0	1	no
SPICE1	ENSG00000163611	4.69321	6.81847	0.538873	0.429408	no
STIL	ENSG00000123473	25.9328	17.9103	-0.533986	0.00261948	yes
STMN1	ENSG00000117632	555.918	347.746	-0.676838	0.000759086	yes
SUN2	ENSG00000100242	196.315	106.974	-0.875907	0.00261948	yes
TNKS	ENSG00000173273	11.3134	9.86246	-0.198013	0.737776	no
TPR	ENSG00000047410	33.0883	25.2921	-0.387635	0.180829	no
TPX2	ENSG00000088325	250.571	173.005	-0.534404	0.00141331	yes
TTK	ENSG00000112742	42.9571	35.5936	-0.271277	0.216221	no
VPS4B	ENSG00000119541	25.2534	28.6752	0.183328	0.512402	no
XIAP	ENSG00000101966	17.2749	17.2877	0.00106895	0.999303	no

## Sheet: Chromatin
			Genes with ontologies related to chromatin. Significant changing genes on Figure 3G
Gene Symbol	Ensembl ID	Cntr Expression	Ras Expression	log2 (fold change)(Ras-Cntr)	Q value	Significant
ALKBH2	ENSG00000189046	5.24561	5.60646	0.0959798	0.932415	no
ARID1A	ENSG00000117713	8.35766	6.71618	-0.315459	0.267747	no
ARID1B	ENSG00000049618	13.9447	11.1033	-0.328727	0.246603	no
ARID3A	ENSG00000116017	18.4495	31.8876	0.789418	0.0182382	yes
ARID3B	ENSG00000179361	1.65307	1.97297	0.255224	0.656541	no
ARID4A	ENSG00000032219	4.23479	3.85229	-0.136572	0.881361	no
ARID4B	ENSG00000054267	8.62812	9.19851	0.092353	0.940713	no
ARID5A	ENSG00000196843	4.42094	4.40593	-0.00490583	0.99668	no
ARID5B	ENSG00000150347	4.41028	4.17868	-0.0778224	0.896703	no
ASF1A	ENSG00000111875	20.5989	27.401	0.411661	0.0531951	no
ASF1B	ENSG00000105011	20.3861	13.5927	-0.584752	0.00476189	yes
ASH1L	ENSG00000116539	5.71681	4.74909	-0.267559	0.538019	no
ASH2L	ENSG00000129691	31.2932	26.0611	-0.263954	0.673745	no
ASXL1	ENSG00000171456	34.4333	23.5464	-0.548299	0.148361	no
ASXL2	ENSG00000143970	7.28955	7.81929	0.101208	0.797963	no
ATAD2	ENSG00000156802	24.4418	12.8084	-0.932256	0.000759086	yes
ATF2	ENSG00000115966	25.5128	22.4998	-0.181308	0.64118	no
ATM	ENSG00000149311	3.78405	5.31142	0.489165	0.637388	no
ATR	ENSG00000175054	11.0628	9.38657	-0.237049	0.725066	no
ATRX	ENSG00000268946	0	0	0	1	no
AURKB	ENSG00000178999	54.802	48.6248	-0.172538	0.574424	no
BAZ1A	ENSG00000198604	23.9948	27.4154	0.192265	0.558004	no
BAZ1B	ENSG00000262694	0	0	0	1	no
BAZ2A	ENSG00000076108	15.7847	18.0531	0.193725	0.744512	no
BAZ2B	ENSG00000123636	6.3995	6.84443	0.0969715	0.957946	no
BMI1	ENSG00000168283	32.76	35.3839	0.111158	0.919084	no
BOP1	ENSG00000261236	0	0	0	1	no
BRAF	ENSG00000157764	6.57494	7.11824	0.114545	0.835662	no
BRD1	ENSG00000100425	20.4833	17.6349	-0.216012	0.42794	no
BRD2	ENSG00000236227	0	0	0	1	no
BRD3	ENSG00000169925	15.6195	12.5223	-0.318842	0.534531	no
BRD4	ENSG00000141867	32.0854	23.9659	-0.420931	0.13149	no
BRD7	ENSG00000166164	38.7723	42.1891	0.121841	0.864407	no
BRD8	ENSG00000112983	64.1147	46.3397	-0.468408	0.526045	no
BRD9	ENSG00000028310	35.6265	35.9671	0.0137286	0.992355	no
BRDT	ENSG00000137948	0.00649578	0.00752453	0.212098	1	no
BRPF1	ENSG00000156983	6.71689	6.97458	0.0543119	0.965139	no
BTAF1	ENSG00000095564	9.82037	10.051	0.0334865	0.968988	no
CAPG	ENSG00000042493	91.4537	70.3296	-0.378911	0.062047	no
CARM1	ENSG00000142453	52.6676	56.0398	0.0895359	0.870801	no
CBX1	ENSG00000108468	102.085	74.4454	-0.455511	0.00851825	yes
CBX2	ENSG00000262762	0	0	0	1	no
CBX3	ENSG00000122565	178.49	154.288	-0.21022	0.844693	no
CBX4	ENSG00000141582	0.22253	0.698403	1.65006	1	no
CBX5	ENSG00000094916	16.3752	11.7897	-0.473978	0.890092	no
CBX6	ENSG00000183741	9.18087	10.7146	0.22287	0.397942	no
CBX7	ENSG00000100307	1.60185	0.666935	-1.26412	0.0111573	yes
CBX8	ENSG00000262572	0	0	0	1	no
CDYL	ENSG00000153046	25.0619	19.7975	-0.340179	0.105052	no
CDYL2	ENSG00000166446	5.41651	6.64603	0.295127	0.447126	no
CEBPB	ENSG00000172216	15.1966	30.9387	1.02567	0.000759086	yes
CENPA	ENSG00000115163	106.447	79.5241	-0.420671	0.102303	no
CFL1	ENSG00000172757	962.342	893.223	-0.107529	0.881828	no
CHAF1A	ENSG00000167670	20.0376	15.3516	-0.384323	0.494424	no
CHAF1B	ENSG00000159259	6.98675	3.19306	-1.12968	0.134528	no
CHD1	ENSG00000153922	5.15485	5.4636	0.0839195	0.924907	no
CHD1L	ENSG00000264980	0	0	0	1	no
CHD2	ENSG00000173575	58.1283	56.0323	-0.0529826	0.968988	no
CHD3	ENSG00000170004	42.3657	42.7596	0.0133512	0.992355	no
CHD4	ENSG00000111642	66.656	65.9481	-0.0154043	0.989065	no
CHD5	ENSG00000116254	0.0255651	0.00563149	-2.18259	1	no
CHD6	ENSG00000124177	5.34604	4.43014	-0.271118	0.704969	no
CHD7	ENSG00000171316	0.757305	0.722317	-0.0682417	0.978634	no
CHD8	ENSG00000100888	18.6161	17.9701	-0.0509477	0.973342	no
CHD9	ENSG00000177200	9.63688	11.7849	0.290302	0.664399	no
CHRAC1	ENSG00000104472	6.21429	5.02706	-0.305873	0.636115	no
CITED1	ENSG00000125931	0.387643	0.528933	0.448358	1	no
CITED2	ENSG00000164442	14.1611	12.1787	-0.217573	0.466032	no
CITED4	ENSG00000179862	1.89665	5.16491	1.44529	0.000759086	yes
CLOCK	ENSG00000134852	14.4739	10.8238	-0.419251	0.398804	no
CNOT2	ENSG00000111596	26.5053	27.3352	0.0444783	0.966838	no
COMMD1	ENSG00000173163	51.1529	60.9613	0.253077	0.894745	no
CREB1	ENSG00000118260	16.4875	16.5106	0.00201882	0.999235	no
CREBBP	ENSG00000005339	24.4298	17.203	-0.505977	0.130549	no
CSE1L	ENSG00000124207	107.889	101.865	-0.0828906	0.853869	no
CTCF	ENSG00000102974	25.311	22.0063	-0.201853	0.424419	no
CTNNB1	ENSG00000168036	120.654	114.122	-0.080298	0.865027	no
CTSL	ENSG00000135047	107.176	185.409	0.790729	0.000759086	yes
CUL4A	ENSG00000139842	90.1282	78.1827	-0.205129	0.618284	no
CUL4B	ENSG00000158290	20.486	19.1121	-0.100154	0.805932	no
CXXC1	ENSG00000154832	40.0191	35.262	-0.182574	0.630127	no
CYP27B1	ENSG00000111012	0.154108	0.298894	0.955695	1	no
CYP2B6	ENSG00000197408	0	0.0128511	inf	1	no
CYP3A4	ENSG00000160868	0	0	0	1	no
DACH1	ENSG00000165659	0.740748	4.9365	2.73643	0.000759086	yes
DAPK3	ENSG00000167657	134.515	110.776	-0.280124	0.312978	no
DAXX	ENSG00000231617	0	0	0	1	no
DDB1	ENSG00000167986	80.0925	73.9686	-0.114754	0.834033	no
DDX1	ENSG00000079785	63.8166	67.4929	0.0808039	0.855341	no
DEK	ENSG00000124795	162.433	110.073	-0.561383	0.0246405	yes
DFFA	ENSG00000160049	16.6156	17.1296	0.0439528	0.969108	no
DFFB	ENSG00000169598	3.15671	3.58651	0.184159	0.726066	no
DICER1	ENSG00000100697	10.2566	8.78696	-0.223114	0.697754	no
DLX2	ENSG00000115844	0.387847	1.17546	1.59966	0.000759086	yes
DMAP1	ENSG00000178028	17.3742	14.467	-0.264186	0.361334	no
DMPK	ENSG00000104936	26.452	21.0881	-0.326944	0.533125	no
DNMT1	ENSG00000130816	88.9321	59.2384	-0.586172	0.0741294	no
DNMT3A	ENSG00000119772	6.00119	5.53557	-0.116517	0.880669	no
DNMT3B	ENSG00000088305	3.10144	1.86303	-0.735292	0.00371227	yes
DOK4	ENSG00000125170	2.78315	2.17901	-0.353051	0.891227	no
DOT1L	ENSG00000104885	19.6022	31.3254	0.676319	0.526504	no
E2F1	ENSG00000101412	11.1443	4.59007	-1.27972	0.000759086	yes
E2F3	ENSG00000112242	19.3933	13.2215	-0.552678	0.00202859	yes
E2F4	ENSG00000205250	47.3285	55.5416	0.230857	0.350862	no
EDF1	ENSG00000107223	173.393	191.369	0.142313	0.64324	no
EED	ENSG00000074266	3.63209	4.71953	0.377843	0.232475	no
EHMT1	ENSG00000181090	33.4379	31.7078	-0.0766478	0.947656	no
EHMT2	ENSG00000238134	0	0	0	1	no
EIF2S3	ENSG00000130741	65.7855	61.8591	-0.0887851	0.829854	no
ELP3	ENSG00000134014	18.0557	19.834	0.135522	0.778538	no
EP300	ENSG00000100393	13.836	13.2038	-0.0674701	0.890092	no
EP400	ENSG00000183495	10.8545	8.76908	-0.307792	0.116626	no
ERCC6	ENSG00000225830	0.78402	0.520972	-0.589685	0.737597	no
ESR2	ENSG00000140009	0.0778109	0.311498	2.00118	1	no
EZH1	ENSG00000108799	3.69273	4.75869	0.365876	0.449426	no
EZH2	ENSG00000106462	57.6729	23.5819	-1.29021	0.000759086	yes
FBXL19	ENSG00000099364	16.98	22.3859	0.398753	0.0790541	no
FBXW7	ENSG00000109670	6.00798	5.86508	-0.0347282	0.9788	no
FKBP1A	ENSG00000088832	104.861	117.834	0.168282	0.646745	no
FKBP2	ENSG00000173486	53.1371	54.0177	0.0237134	0.978624	no
FKBP5	ENSG00000096060	7.91999	9.19043	0.214634	0.463543	no
FOS	ENSG00000170345	1.49097	3.48312	1.22413	0.00715304	yes
FOXA1	ENSG00000129514	0.0165635	0	-inf	1	no
FOXA2	ENSG00000125798	0.0116705	0	-inf	1	no
FOXC2	ENSG00000176692	1.98998	0.737709	-1.43163	0.00141331	yes
FOXL2	ENSG00000183770	0.0499425	0.00776372	-2.68545	1	no
FOXP3	ENSG00000269002	0	0	0	1	no
GABRB3	ENSG00000166206	0.0547313	0.105879	0.951976	1	no
GAS2L1	ENSG00000185340	36.8505	32.2139	-0.194002	0.489756	no
GATA2	ENSG00000179348	14.2329	9.42956	-0.59397	0.0147271	yes
GATA3	ENSG00000107485	0.206502	0.301142	0.544285	1	no
GATA6	ENSG00000141448	0.424049	0.371996	-0.188946	1	no
GLI1	ENSG00000111087	0.743225	1.04001	0.484726	0.962054	no
GMNN	ENSG00000112312	67.3222	41.705	-0.69086	0.000759086	yes
GSN	ENSG00000148180	91.1445	93.29	0.0335668	0.9696	no
GTF2I	ENSG00000263001	0	0	0	1	no
GTF3C4	ENSG00000125484	7.68922	7.17246	-0.10037	0.86562	no
H1F0	ENSG00000189060	20.2071	22.4502	0.151864	0.631878	no
H2AFJ	ENSG00000246705	22.5378	27.7827	0.301838	0.325296	no
H2AFV	ENSG00000105968	217.752	174.774	-0.317196	0.265171	no
H2AFY	ENSG00000113648	107.549	113.948	0.0833825	0.9058	no
H2AFY2	ENSG00000099284	9.76964	9.35825	-0.0620659	0.965028	no
H2AFZ	ENSG00000164032	696.35	727.597	0.0633266	0.901988	no
H3F3A	ENSG00000163041	65.434	65.9741	0.0118594	0.98871	no
H3F3B	ENSG00000132475	641.578	720.032	0.166435	0.697349	no
HAT1	ENSG00000128708	64.6314	56.9749	-0.181909	0.578094	no
HBG1	ENSG00000213934	0.0578544	0	-inf	1	no
HCFC1	ENSG00000268768	0	0	0	1	no
HDAC1	ENSG00000116478	67.4507	69.4353	0.0418339	0.948722	no
HDAC10	ENSG00000100429	6.67466	7.8426	0.232637	0.778676	no
HDAC11	ENSG00000163517	4.57187	3.41978	-0.418879	0.448259	no
HDAC2	ENSG00000196591	132.29	133.324	0.0112263	0.989389	no
HDAC3	ENSG00000171720	40.4749	49.5616	0.292195	0.653728	no
HDAC4	ENSG00000068024	6.98263	3.61401	-0.950172	0.200049	no
HDAC5	ENSG00000108840	24.2883	16.7326	-0.537597	0.0916742	no
HDAC6	ENSG00000269101	0	0	0	1	no
HDAC8	ENSG00000268498	0	0	0	1	no
HDAC9	ENSG00000048052	1.40854	0.931505	-0.596562	0.200496	no
HELLS	ENSG00000119969	9.60927	4.79844	-1.00186	0.000759086	yes
HIRA	ENSG00000268569	0	0	0	1	no
HIRIP3	ENSG00000149929	12.1214	9.17452	-0.401846	0.55987	no
HIST1H1C	ENSG00000187837	5.641	12.6471	1.16478	0.000759086	yes
HIST1H1E	ENSG00000168298	0.306488	0.134879	-1.18417	1	no
HIST1H2BJ	ENSG00000124635	4.2444	11.4733	1.43465	0.000759086	yes
HIST1H2BO	ENSG00000196331	0.226748	0.306923	0.43679	1	no
HIST1H3E	ENSG00000196966	0.71031	1.10315	0.635102	0.646745	no
HIST2H2BE	ENSG00000264719	0	0	0	1	no
HIST2H3A	ENSG00000270263	0	0	0	1	no
HIST3H3	ENSG00000168148	0	0.0600455	inf	1	no
HMG20A	ENSG00000140382	6.77194	7.10317	0.0688928	0.945069	no
HMG20B	ENSG00000064961	112.82	85.6986	-0.396679	0.179447	no
HMGA1	ENSG00000137309	574.048	915.901	0.674021	0.000759086	yes
HMGA2	ENSG00000149948	68.1147	92.3277	0.438796	0.176895	no
HMGB1	ENSG00000189403	414.673	383.554	-0.112544	0.879954	no
HMGB2	ENSG00000164104	372.407	180.588	-1.04418	0.000759086	yes
HMGB3	ENSG00000269411	0	0	0	1	no
HMGN1	ENSG00000205581	250.617	243.836	-0.0395706	0.950669	no
HMGN2	ENSG00000198830	588.8	319.235	-0.88316	0.000759086	yes
HMGN3	ENSG00000118418	58.8182	55.4569	-0.084894	0.867264	no
HMGN4	ENSG00000182952	80.9798	59.0319	-0.456068	0.00805879	yes
ID3	ENSG00000117318	144.965	90.6292	-0.677658	0.000759086	yes
IL12A	ENSG00000168811	0.776777	1.61136	1.05271	0.111839	no
IL15	ENSG00000164136	4.43637	4.37578	-0.0198419	0.98749	no
IL1B	ENSG00000125538	0.812516	6.59216	3.02028	0.000759086	yes
ING1	ENSG00000153487	10.3425	14.8299	0.519921	0.322523	no
ING4	ENSG00000111653	7.59325	7.1116	-0.094543	0.918427	no
IRF3	ENSG00000126456	36.4147	48.6977	0.419333	0.356239	no
JARID2	ENSG00000008083	2.74967	2.74502	-0.00244251	0.998133	no
JMJD1C	ENSG00000171988	17.5976	21.4368	0.284709	0.478445	no
JMJD4	ENSG00000081692	4.44166	4.66898	0.0720087	0.968484	no
JUN	ENSG00000177606	42.8078	57.0131	0.413419	0.0165673	yes
JUNB	ENSG00000171223	1.40098	5.49042	1.97048	0.268564	no
JUND	ENSG00000130522	2.8322	4.65812	0.717825	0.362292	no
KDM4B	ENSG00000127663	15.6947	20.3004	0.371235	0.0690291	no
KIF22	ENSG00000079616	93.4667	81.4595	-0.198371	0.441699	no
L3MBTL2	ENSG00000100395	11.3482	11.0904	-0.0331498	0.965813	no
LBR	ENSG00000143815	75.7617	40.7324	-0.895292	0.000759086	yes
LMNB1	ENSG00000113368	183.516	86.7709	-1.08062	0.000759086	yes
LMNB2	ENSG00000176619	192.28	120.475	-0.674471	0.000759086	yes
MAD2L1	ENSG00000164109	140.153	122.469	-0.194591	0.437088	no
MAD2L2	ENSG00000116670	50.4212	45.4463	-0.149867	0.649649	no
MAF	ENSG00000178573	0.0226029	0.0342892	0.601249	1	no
MAFG	ENSG00000197063	8.73754	10.8121	0.30735	0.30174	no
MAFK	ENSG00000198517	36.5785	43.1649	0.238864	0.675488	no
MAOB	ENSG00000069535	0.153513	0.221856	0.531262	1	no
MBD1	ENSG00000141644	36.1832	39.2949	0.119022	0.836195	no
MBD2	ENSG00000134046	34.3871	31.7871	-0.113427	0.948722	no
MBD3	ENSG00000071655	69.2299	62.7665	-0.141401	0.723969	no
MBD4	ENSG00000129071	19.6416	23.9316	0.285003	0.41215	no
MBD5	ENSG00000204406	8.99822	9.54221	0.0846836	0.974969	no
MBD6	ENSG00000166987	14.4511	14.975	0.0513783	0.984896	no
MCM10	ENSG00000065328	11.0304	4.79467	-1.20199	0.000759086	yes
MCM2	ENSG00000073111	13.2355	6.37967	-1.05286	0.000759086	yes
MDM2	ENSG00000135679	19.4265	19.3083	-0.00880345	0.99668	no
MECP2	ENSG00000268563	0	0	0	1	no
MEN1	ENSG00000133895	14.7895	17.2504	0.222051	0.479901	no
MFAP1	ENSG00000140259	18.4017	21.9473	0.254202	0.282418	no
MGMT	ENSG00000170430	13.1002	12.7422	-0.0399763	0.959498	no
MMP9	ENSG00000100985	0.0258224	0.0445372	0.786385	1	no
MORF4L1	ENSG00000185787	286.692	249.751	-0.199015	0.706243	no
MORF4L2	ENSG00000123562	357.434	346.499	-0.0448276	0.96274	no
MSH6	ENSG00000116062	14.6382	7.02105	-1.05998	0.00202859	yes
MTA1	ENSG00000270410	0	0	0	1	no
MTA2	ENSG00000149480	71.3014	66.657	-0.097172	0.80489	no
MTA3	ENSG00000057935	4.29572	5.234	0.285015	0.606511	no
MYBL2	ENSG00000101057	50.0701	12.093	-2.04977	0.000759086	yes
MYC	ENSG00000136997	10.9572	6.91108	-0.664898	0.00261948	yes
MYO1C	ENSG00000197879	122.57	77.7048	-0.657533	0.000759086	yes
NAP1L1	ENSG00000187109	334.506	284.403	-0.234094	0.56493	no
NAP1L3	ENSG00000186310	0.0548649	0.0194034	-1.49957	1	no
NAP1L4	ENSG00000205531	146.331	139.886	-0.0649774	0.925095	no
NAP1L5	ENSG00000177432	3.22278	2.69688	-0.257016	0.923305	no
NASP	ENSG00000132780	118.641	104.013	-0.189834	0.539739	no
NCOA1	ENSG00000084676	4.18837	4.20068	0.00423301	0.997187	no
NCOA3	ENSG00000124151	8.81862	9.37645	0.0884896	0.860328	no
NFE2	ENSG00000123405	0.0318669	0	-inf	1	no
NFKB1	ENSG00000109320	23.6668	18.8266	-0.330093	0.105249	no
NPM1	ENSG00000181163	727.239	792.43	0.123854	0.85673	no
NPM3	ENSG00000107833	27.6714	39.3558	0.50818	0.0256932	yes
NR1I3	ENSG00000143257	4.31264	4.27733	-0.0118631	0.996462	no
NR3C1	ENSG00000113580	32.154	29.8637	-0.106606	0.822797	no
NSD1	ENSG00000165671	12.6852	11.1219	-0.18974	0.725618	no
NUP62	ENSG00000213024	30.2767	24.336	-0.315116	0.360683	no
OIP5	ENSG00000104147	25.9898	18.8713	-0.461755	0.323817	no
PADI4	ENSG00000159339	0	0	0	1	no
PAK1	ENSG00000149269	32.8612	42.1925	0.360602	0.234348	no
PAM	ENSG00000145730	126.64	100.801	-0.329221	0.214356	no
PARP1	ENSG00000143799	57.6561	38.7176	-0.574482	0.0290708	yes
PARP2	ENSG00000129484	25.1391	25.446	0.0175062	0.984782	no
PAX5	ENSG00000196092	0	0.00255497	inf	1	no
PCGF1	ENSG00000115289	9.33505	14.2109	0.60627	0.0199961	yes
PCGF2	ENSG00000056661	8.4859	7.84177	-0.113888	0.908422	no
PCGF3	ENSG00000185619	36.0905	34.8735	-0.0494903	0.963908	no
PCGF5	ENSG00000180628	14.5383	11.9462	-0.2833	0.698155	no
PCGF6	ENSG00000156374	10.0773	12.3813	0.297053	0.249326	no
PCMT1	ENSG00000120265	84.9381	97.8636	0.20436	0.533541	no
PCNA	ENSG00000132646	70.383	44.9195	-0.647886	0.000759086	yes
PHC1	ENSG00000111752	7.20238	6.06687	-0.247523	0.904375	no
PHC2	ENSG00000134686	114.199	140.027	0.294157	0.263332	no
PHC3	ENSG00000173889	7.74855	7.77222	0.00440029	0.998057	no
PHF1	ENSG00000239756	0	0	0	1	no
PHF2	ENSG00000197724	9.07141	9.1126	0.00653679	0.993695	no
PHF21A	ENSG00000135365	9.41577	13.0703	0.473142	0.14962	no
PHF5A	ENSG00000100410	40.9188	49.4442	0.273036	0.286693	no
PHF8	ENSG00000268312	0	0	0	1	no
PI3	ENSG00000124102	0.109224	0	-inf	1	no
PIM1	ENSG00000137193	7.87063	3.30498	-1.25184	0.000759086	yes
PIN1	ENSG00000127445	80.5719	77.4929	-0.0562132	0.931694	no
PJA2	ENSG00000198961	27.6473	28.5819	0.0479618	0.939298	no
PLK1	ENSG00000166851	218.481	170.174	-0.360495	0.072856	no
POLE3	ENSG00000148229	41.8866	46.1126	0.138672	0.66326	no
POLR2B	ENSG00000047315	47.7448	44.6875	-0.0954721	0.9334	no
POU2F1	ENSG00000143190	0.911483	0.70867	-0.363102	0.673745	no
PPARGC1A	ENSG00000109819	0.0254623	0.144448	2.50411	1	no
PRDM1	ENSG00000057657	1.38228	3.53295	1.35383	0.000759086	yes
PRDM10	ENSG00000170325	3.62633	4.01485	0.146834	0.740899	no
PRDM11	ENSG00000019485	1.13226	0.558045	-1.02076	0.0488788	yes
PRDM13	ENSG00000112238	0	0	0	1	no
PRDM15	ENSG00000141956	4.48624	4.21487	-0.0900193	0.910839	no
PRDM16	ENSG00000142611	0.178968	0.186154	0.0567995	1	no
PRDM2	ENSG00000116731	12.8796	11.4328	-0.1719	0.622719	no
PRDM4	ENSG00000110851	16.6044	17.492	0.075131	0.897989	no
PRDM5	ENSG00000138738	4.22314	3.39227	-0.316062	0.482807	no
PRDM6	ENSG00000061455	0.325486	0.0871145	-1.90161	1	no
PRDM8	ENSG00000152784	57.1846	59.1501	0.048754	0.949288	no
PRKAA1	ENSG00000132356	44.7524	50.7056	0.180178	0.781804	no
PRKAA2	ENSG00000162409	0.533804	0.55025	0.0437775	1	no
PRKCD	ENSG00000163932	5.68975	11.3852	1.00072	0.000759086	yes
PRMT7	ENSG00000132600	23.5907	21.8786	-0.108698	0.890373	no
PSIP1	ENSG00000164985	58.2567	47.6761	-0.289157	0.49811	no
PTMA	ENSG00000187514	668.767	561.505	-0.252205	0.260972	no
RAD21	ENSG00000164754	230.202	158.28	-0.540424	0.0271981	yes
RAD54B	ENSG00000197275	13.1464	10.8745	-0.273723	0.340213	no
RAD54L	ENSG00000085999	13.3264	9.42775	-0.4993	0.445662	no
RARA	ENSG00000131759	9.47186	12.3582	0.383746	0.17267	no
RARB	ENSG00000077092	0.0077064	0.0554772	2.84777	1	no
RB1	ENSG00000139687	35.7101	22.7393	-0.651148	0.000759086	yes
RBBP4	ENSG00000162521	46.72	25.9072	-0.850689	0.000759086	yes
RBBP5	ENSG00000117222	3.81411	3.59531	-0.0852275	0.923345	no
RBBP7	ENSG00000102054	106.722	82.8732	-0.364877	0.11739	no
RBL1	ENSG00000269846	0.182365	0.0520621	-1.80852	1	no
RCBTB1	ENSG00000136144	16.2982	18.3524	0.171258	0.56034	no
RCOR1	ENSG00000089902	19.6296	19.4643	-0.0122023	0.988636	no
RET	ENSG00000165731	0.0810957	0.0761196	-0.0913564	1	no
REXO1	ENSG00000079313	23.0648	28.0826	0.283983	0.412534	no
RING1	ENSG00000235107	0	0	0	1	no
RNF2	ENSG00000121481	16.0562	16.9123	0.074947	0.958732	no
RNF20	ENSG00000155827	11.5991	13.5223	0.221329	0.426322	no
RNF40	ENSG00000103549	55.7129	59.9575	0.105929	0.933218	no
RPA1	ENSG00000132383	50.8586	47.1111	-0.110422	0.923345	no
RPA3	ENSG00000106399	35.2917	36.4404	0.0462084	0.979319	no
RUVBL1	ENSG00000175792	63.0548	66.7201	0.0815158	0.974231	no
SAFB	ENSG00000160633	38.3856	40.3867	0.0733147	0.943952	no
SATB1	ENSG00000182568	0.571384	1.45735	1.35081	0.14114	no
SCMH1	ENSG00000010803	23.7719	9.57308	-1.3122	0.000759086	yes
SET	ENSG00000119335	255.288	248.52	-0.0387606	0.968988	no
SETD1A	ENSG00000099381	5.72859	5.47314	-0.0658108	0.908422	no
SETD1B	ENSG00000139718	0.935103	1.06968	0.193975	0.67917	no
SETDB1	ENSG00000143379	8.88639	7.13001	-0.317693	0.880669	no
SETDB2	ENSG00000136169	4.66378	5.62644	0.270722	0.72202	no
SETMAR	ENSG00000170364	6.60436	5.50551	-0.262542	0.820714	no
SFMBT1	ENSG00000163935	1.91116	1.35995	-0.49089	0.556802	no
SFMBT2	ENSG00000198879	0.51381	0.368018	-0.481456	1	no
SIN3A	ENSG00000169375	10.6074	8.94526	-0.245874	0.672226	no
SIN3B	ENSG00000127511	27.1973	26.4154	-0.0420834	0.965155	no
SIRT1	ENSG00000096717	16.5118	16.5332	0.00186901	0.998057	no
SIRT2	ENSG00000068903	17.9511	22.3152	0.313959	0.385647	no
SIRT3	ENSG00000142082	7.08612	8.12244	0.196918	0.950202	no
SIRT4	ENSG00000089163	0.240674	0.385846	0.680949	1	no
SIRT5	ENSG00000124523	3.71609	3.27171	-0.183744	0.781001	no
SIRT6	ENSG00000077463	10.1589	12.0665	0.248268	0.536343	no
SIRT7	ENSG00000187531	10.4299	13.1207	0.331115	0.717335	no
SLBP	ENSG00000163950	48.4085	42.7252	-0.180174	0.655042	no
SMAD4	ENSG00000141646	48.0041	39.7691	-0.271511	0.590559	no
SMARCA1	ENSG00000102038	28.2926	26.3957	-0.100121	0.812844	no
SMARCA2	ENSG00000080503	13.6186	10.3345	-0.398114	0.254046	no
SMARCA4	ENSG00000127616	80.1936	77.4219	-0.0507458	0.961696	no
SMARCA5	ENSG00000153147	36.3598	40.2493	0.146618	0.878639	no
SMARCAD1	ENSG00000163104	6.12725	6.14302	0.00370972	0.996638	no
SMARCAL1	ENSG00000138375	20.7454	20.149	-0.0420869	0.984896	no
SMARCB1	ENSG00000099956	80.0955	76.5726	-0.0648934	0.896703	no
SMARCC1	ENSG00000173473	30.9202	25.9784	-0.251236	0.298174	no
SMARCC2	ENSG00000139613	16.5317	15.6826	-0.07607	0.985496	no
SMARCD1	ENSG00000066117	61.9108	68.724	0.150623	0.803402	no
SMARCD2	ENSG00000108604	29.9764	33.4218	0.156961	0.605346	no
SMARCD3	ENSG00000082014	8.26323	7.83114	-0.0774842	0.970917	no
SMARCE1	ENSG00000073584	125.631	119.701	-0.069754	0.934538	no
SMUG1	ENSG00000123415	13.0508	18.8474	0.530228	0.0447884	yes
SMYD2	ENSG00000143499	34.3676	29.3992	-0.225273	0.38241	no
SMYD3	ENSG00000185420	16.2295	19.3001	0.249991	0.458065	no
SMYD4	ENSG00000186532	3.91142	3.30357	-0.243666	0.89276	no
SMYD5	ENSG00000135632	19.0397	22.3144	0.228964	0.398667	no
SNAI1	ENSG00000124216	4.50304	6.20434	0.462379	0.101659	no
SND1	ENSG00000197157	103.249	97.1405	-0.0879889	0.842441	no
SOX12	ENSG00000177732	14.8829	17.0925	0.199706	0.672226	no
SOX2	ENSG00000181449	0	0.010718	inf	1	no
SOX6	ENSG00000110693	0.745966	1.12868	0.597448	0.890956	no
SOX9	ENSG00000125398	1.38481	2.96644	1.09905	0.000759086	yes
SP3	ENSG00000172845	41.1862	37.0807	-0.151492	0.722301	no
SRCAP	ENSG00000080603	15.6245	13.6987	-0.189773	0.890092	no
SSH2	ENSG00000141298	8.2633	14.2415	0.78531	0.652249	no
SSRP1	ENSG00000149136	125.396	124.611	-0.00905423	0.989964	no
STAT3	ENSG00000168610	35.4298	26.1412	-0.438638	0.0203182	yes
STAT6	ENSG00000166888	26.1148	30.0527	0.202625	0.902836	no
STK11	ENSG00000118046	45.9553	41.5731	-0.144581	0.747163	no
STK4	ENSG00000101109	2.39646	3.7285	0.637693	0.205747	no
SUPT16H	ENSG00000092201	55.0727	48.4833	-0.183851	0.593961	no
SUPT4H1	ENSG00000213246	71.0996	75.2181	0.0812369	0.951239	no
SUPT5H	ENSG00000196235	63.6671	64.2943	0.0141418	0.987522	no
SUV39H1	ENSG00000268740	0	0	0	1	no
SUV39H2	ENSG00000152455	15.9055	14.6753	-0.116134	0.900819	no
SUV420H1	ENSG00000110066	15.8004	13.5082	-0.226122	0.48809	no
SUV420H2	ENSG00000133247	0.241891	0.581533	1.2655	1	no
TAF1	ENSG00000147133	5.3845	6.75199	0.3265	0.543954	no
TAF3	ENSG00000165632	4.57699	4.83144	0.0780543	0.891985	no
TAPBP	ENSG00000236490	0	0	0	1	no
TBL1XR1	ENSG00000177565	20.0986	15.7008	-0.356253	0.352133	no
TCEA1	ENSG00000187735	79.3748	94.5043	0.251698	0.28272	no
TCF7L1	ENSG00000152284	6.99029	2.79297	-1.32355	0.000759086	yes
TCF7L2	ENSG00000148737	5.14202	7.01494	0.448097	0.429617	no
TGM1	ENSG00000092295	1.08813	1.46103	0.425135	0.652249	no
TGM2	ENSG00000198959	23.3692	25.9956	0.153661	0.631878	no
TIMELESS	ENSG00000111602	25.738	17.6279	-0.546041	0.00619254	yes
TLK2	ENSG00000146872	28.7761	28.2195	-0.0281777	0.976664	no
TMPO	ENSG00000120802	132.622	79.1831	-0.74406	0.000759086	yes
TNF	ENSG00000232810	0.0138931	0.0141225	0.0236268	1	no
TOP1	ENSG00000198900	80.8431	99.3871	0.297934	0.306105	no
TOX	ENSG00000198846	0.528362	0.260182	-1.022	1	no
TP53	ENSG00000141510	15.4692	11.1297	-0.474991	0.297135	no
TP53BP1	ENSG00000067369	11.448	14.892	0.379437	0.0909865	no
TPM1	ENSG00000140416	712.961	376.804	-0.92001	0.000759086	yes
TRIM28	ENSG00000130726	260.87	226.499	-0.203826	0.763069	no
TRIM33	ENSG00000197323	7.53028	6.7997	-0.147233	0.765432	no
TSPYL2	ENSG00000268269	0	0	0	1	no
TSPYL4	ENSG00000187189	4.59022	3.95162	-0.216118	0.519522	no
TSPYL5	ENSG00000180543	4.71301	4.97589	0.0783072	0.896703	no
TTF2	ENSG00000116830	12.6684	8.07597	-0.649533	0.0316673	yes
TTK	ENSG00000112742	42.9571	35.5936	-0.271277	0.216221	no
UBA52	ENSG00000221983	490.645	518.5	0.0796631	0.881569	no
UBE2A	ENSG00000077721	19.3215	22.1831	0.199254	0.56476	no
UBE2B	ENSG00000119048	103.343	100.044	-0.046818	0.960295	no
UBE2E1	ENSG00000170142	89.9611	116.458	0.372435	0.0509198	no
UBE2I	ENSG00000103275	35.8471	38.2125	0.0921875	0.865931	no
USF1	ENSG00000158773	18.7124	22.6833	0.277636	0.281354	no
USP16	ENSG00000156256	42.4664	41.4177	-0.0360721	0.959291	no
USP22	ENSG00000124422	87.3504	66.0058	-0.404223	0.137403	no
USP27X	ENSG00000242013	0.443971	0.835577	0.912307	0.0243005	yes
USP51	ENSG00000247746	0.0412656	0.0545264	0.402014	1	no
UXT	ENSG00000126756	80.4521	77.5411	-0.0531683	0.937264	no
VAX2	ENSG00000271772	0	0	0	1	no
VIM	ENSG00000026025	2347.59	2304	-0.0270365	0.980056	no
WDR5	ENSG00000196363	32.4883	31.2326	-0.0568683	0.916113	no
WHSC1	ENSG00000109685	130.332	69.9929	-0.896908	0.00371227	yes
WHSC1L1	ENSG00000147548	21.8437	22.5963	0.0488686	0.965155	no
WNT5A	ENSG00000114251	43.4401	57.1365	0.395385	0.184859	no
YY1	ENSG00000100811	52.0247	56.0258	0.106896	0.898268	no
ZBED3	ENSG00000132846	0.46954	0.119214	-1.9777	1	no
ZBTB33	ENSG00000269603	0	0	0	1	no
ZBTB38	ENSG00000177311	72.2857	68.3032	-0.0817577	0.94762	no
ZBTB4	ENSG00000174282	18.365	19.9125	0.116713	0.733019	no
ZMYND11	ENSG00000260150	0	0	0	1	no
